# Supplementary material for: The Effects of Artificial vs. Natural Rearing on Growth Performance, Thyroid Hormone Levels, Locomotor Activity, Carcass Traits and Meat Quality Characteristics in Chios Lambs
Source: Animals (Basel). 2024 Dec 29;15(1):54. doi: 10.3390/ani15010054 (PMC11718947; doi:10.3390/ani15010054)
Supplement: Supplementary file 1 [file animals-15-00054-s001.zip]

Archive with 1 entries (1 files):
- animals-3379902-supplementary.pdf
